# Supplementary material for: Alverine-Loaded Lipid Bilayer–Graphene Oxide Hybrids as a Novel Nanomedicine Platform for Neural Cancer
Source: Int J Mol Sci. 2026 Apr 4;27(7):3273. doi: 10.3390/ijms27073273 (PMC13072880; doi:10.3390/ijms27073273)
Supplement: Supplementary file 1 [file ijms-27-03273-s001.zip]

Archive with 1 entries (1 files):
- ijms-4204457-supplementary.pdf
